# Supplementary material for: Artificial selection on brain size leads to matching changes in overall number of neurons
Source: Evolution. 2019 Aug 1;73(9):2003–12. doi: 10.1111/evo.13805 (PMC6772110; doi:10.1111/evo.13805)
Supplement: Supplementary file 1 — Table S1. Scaling rules for female guppy brains from brain size selection lines. Power laws were calculated from the individual values listed in dataset S1. Table S2. Relative distribution of mass and cells in female guppy brains from brain size selection lines. G/N ratio, glia to neuron ratio. Figure S1. Glia/neuron ratios, nonneuronal cell scaling, and numbers compared between small‐ and large‐brained selection lines. Figure S2. Individual differences in brain and telencephalon size, nonneuronal cell numbers, and densities. Guppies dataset. [file EVO-73-2003-s001.zip › evo13805-sup-0004-Guppies-dataset..xlsx]

## Sheet: List1
ID	Replicate	Line	Body weight (mg)	Body lenght (mm)	Whole brain				Telencephalon							"Rest of brain" (all the parts except telencephalon)					Optic tectum							Cerebellum							Diencephalon + brainstem
					Mass (mg)	# Cells	# Neurons	# Non-neuronal cells	Mass (mg)	# Cells	# Neurons	# Non-neuronal cells	% NeuN	N/mg	O/mg	Mass (mg)	# Cells	# Neurons	# Non-neuronal cells	% NeuN	Mass (mg)	# Cells	# Neurons	# Non-neuronal cells	% NeuN	N/mg	O/mg	Mass (mg)	# Cells	# Neurons	# Non-neuronal cells	% NeuN	N/mg	O/mg	Mass (mg)	# Cells	# Neurons	# Non-neuronal cells	% NeuN	N/mg	O/mg
5.151	1	big-brained	508.3	30.18	5.35	6912875	5072976	1839899	0.829	986125	617314	368811	62.6	744280	444665	4.521	5926750	4.45566e+06	1.47109e+06	NA	1.346	1788500	1.21439e+06	574108	67.9	902170	426504	0.615	2845000	2495065	349935	87.7	4.05896e+06	569272	2.56	1293250	746205	547045	57.7	291509	213706
8.151	1	big-brained	348.7	26.07	4.78	5853707	NA	NA	0.801	1040157	636576	403581	61.2	794538	503727	3.979	4813550	NA	NA	NA	1.519	1829800	1.16924e+06	660558	63.9	769853	434925	0.484	1695750	NA	NA	NA	NA	NA	1.976	1288000	620816	667184	48.2	314204	337672
9.151	1	big-brained	421.9	26.67	5.34	7137936	4.83805e+06	2.29989e+06	1.017	1074400	659682	414718	61.4	648831	407897	4.323	6063536	4.17837e+06	1.88517e+06	NA	1.549	2231250	1.49494e+06	736312	67	965061	475329	0.542	2595900	1.99106e+06	604845	76.7	3.67271e+06	1.1157e+06	2.232	1236386	692376	544010	56	310191	243722
3.151	1	big-brained	401.6	26.25	4.96	7193975	4.9801e+06	2.21387e+06	0.824	1056600	696828	359772	65.95	846144	436864	4.136	6137375	4.28327e+06	1.8541e+06	69.79	NA	NA	NA	NA	NA	NA	NA	NA	NA	NA	NA	NA	NA	NA	NA	NA	NA	NA	NA	NA	NA
4.151	1	big-brained	271.4	22.56	4.4	6114153	4.34299e+06	1.77117e+06	0.811	970840	583378	387462	60.09	719049	477571	3.589	5143313	3.75961e+06	1.3837e+06	NA	1.269	2137500	1.50758e+06	629921	70.53	1.18783e+06	496317	0.413	1826438	1.51905e+06	307390	83.17	3.68086e+06	744847	1.907	1179375	732982	446393	62.15	384404	234106
7.151	1	big-brained	580.1	29.58	6.28	7416766	4.52711e+06	2.88966e+06	1.063	1320480	858972	461508	65.05	808457	434367	5.218	6096286	3.66814e+06	2.42815e+06	60.17	NA	NA	NA	NA	NA	NA	NA	NA	NA	NA	NA	NA	NA	NA	NA	NA	NA	NA	NA	NA	NA
11.151	1	big-brained	436.5	26.88	5.51	6978744	4.73315e+06	2.24559e+06	0.904	1068544	704170	364374	65.9	778589	402881	4.606	5910200	4.02898e+06	1.88122e+06	68.17	NA	NA	NA	NA	NA	NA	NA	NA	NA	NA	NA	NA	NA	NA	NA	NA	NA	NA	NA	NA	NA
12.151	1	big-brained	512.9	28.06	6.35	6915400	4.99403e+06	1.92137e+06	1.026	1067400	673529	393871	63.1	656634	383990	5.324	5848000	4.3205e+06	1.5275e+06	73.88	NA	NA	NA	NA	NA	NA	NA	NA	NA	NA	NA	NA	NA	NA	NA	NA	NA	NA	NA	NA	NA
2.151	1	big-brained	325.1	26.44	4.62	7228662	4.07294e+06	3.15572e+06	0.767	967733	611898	355835	63.23	797428	463726	3.853	6260929	3.46104e+06	2.79989e+06	55.28	NA	NA	NA	NA	NA	NA	NA	NA	NA	NA	NA	NA	NA	NA	NA	NA	NA	NA	NA	NA	NA
6.151	1	big-brained	401.8	26.62	5.47	NA	NA	NA	1.013	1176400	744661	431739	63.3	734967	426118	NA	NA	NA	NA	NA	NA	NA	NA	NA	NA	NA	NA	NA	NA	NA	NA	NA	NA	NA	NA	NA	NA	NA	NA	NA	NA
10.151	1	big-brained	333.2	26.39	4.5	6309450	4.09872e+06	2.21073e+06	0.836	990500	561614	428886	56.7	671974	513166	3.664	5318950	3.5371e+06	1.78185e+06	66.5	NA	NA	NA	NA	NA	NA	NA	NA	NA	NA	NA	NA	NA	NA	NA	NA	NA	NA	NA	NA	NA
7.251	2	big-brained	300.4	24.13	4.46	6132143	4.05834e+06	2.0738e+06	0.719	900575	504322	396253	56	701687	551325	3.741	5231568	3.55402e+06	1.67755e+06	NA	1.306	1689800	1.12541e+06	564393	66.6	861498	432043	0.379	2013225	1.63071e+06	382513	81	4.30507e+06	1.00983e+06	2.056	1528543	797899	730644	52.2	388056	355346
3.251	2	big-brained	432.8	27.29	5.33	6657454	NA	NA	0.831	963919	576424	387495	59.8	693286	466055	4.499	5693535	NA	NA	NA	1.572	1561011	NA	NA	NA	NA	NA	0.627	2820786	NA	NA	NA	NA	NA	2.3	1311738	582412	729326	44.4	253260	317146
5.251	2	big-brained	397.9	27	5.13	7405000	4.72095e+06	2.68405e+06	0.897	1141000	775880	365120	68	865265	407184	4.233	6264000	3.94507e+06	2.31893e+06	62.98	NA	NA	NA	NA	NA	NA	NA	NA	NA	NA	NA	NA	NA	NA	NA	NA	NA	NA	NA	NA	NA
9.251	2	big-brained	371.7	26.64	4.54	6030471	4.19755e+06	1.83292e+06	0.834	844800	544051	300749	64.4	652022	360434	3.706	5185671	3.6535e+06	1.53217e+06	NA	1.267	1562583	1.19163e+06	370957	76.26	940778	292867	0.314	2276525	1.6095e+06	667022	70.7	5.12469e+06	2.12381e+06	2.125	1346563	852374	494189	63.3	401139	232572
11.251	2	big-brained	384	25.82	5.22	6978010	4.66827e+06	2.30974e+06	0.951	1225760	632492	593268	51.6	664862	623631	4.269	5752250	4.03578e+06	1.71647e+06	70.16	NA	NA	NA	NA	NA	NA	NA	NA	NA	NA	NA	NA	NA	NA	NA	NA	NA	NA	NA	NA	NA
4.251	2	big-brained	299	24.14	4.67	7599384	NA	NA	0.813	1194384	NA	NA	NA	NA	NA	3.857	6405000	NA	NA	NA	NA	NA	NA	NA	NA	NA	NA	NA	NA	NA	NA	NA	NA	NA	NA	NA	NA	NA	NA	NA	NA
8.251	2	big-brained	247.2	23.3	4.35	7213482	4.6033e+06	2.61018e+06	0.756	1109982	648229	461753	58.4	857078	610521	3.594	6103500	3955068	2148432	64.8	NA	NA	NA	NA	NA	NA	NA	NA	NA	NA	NA	NA	NA	NA	NA	NA	NA	NA	NA	NA	NA
13.251	2	big-brained	377	26.13	5.43	7045513	4.44026e+06	2.60525e+06	0.881	1012700	579264	433436	57.2	657195	491748	4.549	6032813	3.861e+06	2.17181e+06	64	NA	NA	NA	NA	NA	NA	NA	NA	NA	NA	NA	NA	NA	NA	NA	NA	NA	NA	NA	NA	NA
2.351	3	big-brained	424.1	27.61	5.44	7285425	NA	NA	1.063	1347500	835450	512050	62	785926	481697	4.377	5937925	NA	NA	NA	1.493	1974000	NA	NA	NA	NA	NA	0.661	2452800	2.04073e+06	412070	83.2	3.08817e+06	623573	2.224	1511125	684540	826585	45.3	307857	371739
5.351	3	big-brained	421.7	27.03	5.54	6686831	3.90618e+06	2.78065e+06	0.93	995481	619189	376292	62.2	666050	404770	4.61	5691350	3.28699e+06	2.40436e+06	NA	1.615	1626100	910616	715484	56	563790	442978	0.475	2196750	1.49818e+06	698566	68.2	3.15218e+06	1.46979e+06	2.52	1868500	878195	990305	47	348504	392993
3.351	3	big-brained	434.9	26.55	5.66	6849063	4.24308e+06	2.60598e+06	1.012	1064288	656666	407622	61.7	648976	402849	4.648	5784775	3.58641e+06	2.19836e+06	NA	1.725	2035150	1.20888e+06	826271	59.4	700876	479050	0.45	2181600	1.59039e+06	591214	72.9	3.5356e+06	1.31433e+06	2.474	1568025	787149	NA	50.2	318230	NA
9.351	3	big-brained	388.8	26.39	5.22	6911965	5.04449e+06	1.86747e+06	0.872	1181400	689229	492171	58.34	790548	564522	4.348	5730565	4.35526e+06	1.3753e+06	NA	1.418	1687250	1.26696e+06	420294	75.09	893488	296402	0.553	2745708	2.25148e+06	494227	82	4.07017e+06	893453	2.377	1297607	836827	460780	64.49	352050	193849
11.351	3	big-brained	501.9	26.19	6.09	8294200	5.72579e+06	2.56841e+06	1.028	1159200	664222	494978	57.3	646127	481494	5.062	7135000	5061569	2073431	70.94	NA	NA	NA	NA	NA	NA	NA	NA	NA	NA	NA	NA	NA	NA	NA	NA	NA	NA	NA	NA	NA
8.351	3	big-brained	249.7	23.16	4.62	6703536	4.38628e+06	2.31725e+06	0.84	1004286	611098	393188	60.849	727865	468317	3.78	5699250	3.77518e+06	1.92407e+06	66.24	NA	NA	NA	NA	NA	NA	NA	NA	NA	NA	NA	NA	NA	NA	NA	NA	NA	NA	NA	NA	NA
12.351	3	big-brained	279	22.17	4.52	6197968	3.95186e+06	2.24611e+06	0.889	1131088	678653	452435	60	763129	508753	3.631	5066880	3.2732e+06	1.79368e+06	64.6	NA	NA	NA	NA	NA	NA	NA	NA	NA	NA	NA	NA	NA	NA	NA	NA	NA	NA	NA	NA	NA
1.15	1	small-brained	328.3	19.15	4.45	6269500	NA	NA	0.896	1149750	686401	463349	59.7	765752	516915	3.554	5119750	NA	NA	NA	1.079	1729000	1.12212e+06	606879	64.9	1.04031e+06	562635	0.358	2028250	1.68953e+06	338718	83.3	4.72525e+06	947320	2.117	1362500	NA	NA	NA	NA	NA
5.15	1	small-brained	401.2	28	4.44	6737960	4.49033e+06	2.24763e+06	0.72	899400	617618	281782	68.67	857834	391378	3.72	5838560	3.87272e+06	1.96584e+06	66.33	NA	NA	NA	NA	NA	NA	NA	NA	NA	NA	NA	NA	NA	NA	NA	NA	NA	NA	NA	NA	NA
4.15	1	small-brained	392.2	26.82	4.89	6940200	4.67121e+06	2.26899e+06	0.782	1111000	724261	386739	65.19	925736	494322	4.108	5829200	3.94695e+06	1.88225e+06	67.71	NA	NA	NA	NA	NA	NA	NA	NA	NA	NA	NA	NA	NA	NA	NA	NA	NA	NA	NA	NA	NA
10.15	1	small-brained	410.1	26.46	5.21	7008313	4.33691e+06	2.67141e+06	0.912	1090258	584269	505989	53.59	640957	555081	4.298	5918055	3.75264e+06	2.16542e+06	63.41	NA	NA	NA	NA	NA	NA	NA	NA	NA	NA	NA	NA	NA	NA	NA	NA	NA	NA	NA	NA	NA
8.15	1	small-brained	251.2	22.73	4.2	5321600	3.59741e+06	1.72419e+06	0.723	898400	492323	406077	54.8	681093	561778	3.477	4423200	3.10509e+06	1.31811e+06	70.2	NA	NA	NA	NA	NA	NA	NA	NA	NA	NA	NA	NA	NA	NA	NA	NA	NA	NA	NA	NA	NA
11.15	1	small-brained	362.1	25.54	4.07	5042650	3.39774e+06	1.64491e+06	0.738	892650	492743	399907	55.2	667392	541651	3.332	4150000	2905000	1245000	70	NA	NA	NA	NA	NA	NA	NA	NA	NA	NA	NA	NA	NA	NA	NA	NA	NA	NA	NA	NA	NA
7.15	1	small-brained	371	26.98	5.29	6334520	4.26479e+06	2.06973e+06	0.98	1152270	647576	504694	56.2	660516	514779	4.31	5182250	3.61721e+06	1.56504e+06	69.8	NA	NA	NA	NA	NA	NA	NA	NA	NA	NA	NA	NA	NA	NA	NA	NA	NA	NA	NA	NA	NA
9.15	1	small-brained	367.4	26.21	4.46	6668800	4.33735e+06	2.33145e+06	0.807	1020300	575449	444851	56.4	713430	551516	3.653	5648500	3.7619e+06	1.8866e+06	66.6	NA	NA	NA	NA	NA	NA	NA	NA	NA	NA	NA	NA	NA	NA	NA	NA	NA	NA	NA	NA	NA
5.25	2	small-brained	284.1	23.83	4.05	5714977	3.83841e+06	1.87657e+06	0.694	856626	531451	325175	62.04	766339	468895	3.357	4858351	3.30695e+06	1.5514e+06	NA	1.278	2028600	1.21107e+06	817526	59.7	947626	639687	0.434	1736438	1.44645e+06	289985	83.3	3.33339e+06	668279	1.645	1093313	649428	443885	59.4	394892	269910
2.25	2	small-brained	328.8	25.13	4.52	6325875	NA	NA	0.799	1056125	NA	NA	NA	NA	NA	3.721	5269750	3.74499e+06	1.52476e+06	NA	1.035	1404000	874692	529308	62.3	844718	511170	0.423	2282000	1916880	365120	84	4.52658e+06	862205	2.262	1583750	953418	630332	60.2	421406	278604
1.25	2	small-brained	256.9	23.03	3.86	5524279	3.67366e+06	1.85062e+06	0.634	847138	526920	320218	62.2	830838	504915	3.226	4677141	3.14674e+06	1.5304e+06	NA	1.276	1764133	1.17668e+06	587456	66.7	922281	460449	0.44	1828100	1.38204e+06	446056	75.6	3.14005e+06	1.01345e+06	1.51	1084908	588020	496888	54.2	389461	329102
7.25	2	small-brained	355.9	24.97	4.51	5826746	NA	NA	0.816	1020661	NA	NA	NA	NA	NA	3.694	4806085	NA	NA	NA	1.357	1819010	NA	NA	NA	NA	NA	0.533	1865975	1.33977e+06	526205	71.8	2.51232e+06	986732	1.804	1121100	605394	515706	54	335621	285900
3.25	2	small-brained	291.7	23.48	4.06	5875711	3.6105e+06	2.26521e+06	0.665	928711	572550	356161	61.65	861250	535749	3.395	4947000	3.03795e+06	1.90905e+06	61.41	NA	NA	NA	NA	NA	NA	NA	NA	NA	NA	NA	NA	NA	NA	NA	NA	NA	NA	NA	NA	NA
6.25	2	small-brained	307.7	23.93	3.83	6359900	3.97347e+06	2.38643e+06	0.658	1008950	534945	474005	53.02	813093	720466	3.172	5350950	3.43852e+06	1.91243e+06	64.26	NA	NA	NA	NA	NA	NA	NA	NA	NA	NA	NA	NA	NA	NA	NA	NA	NA	NA	NA	NA	NA
8.25	2	small-brained	307.8	25.55	4.42	6842017	4.75589e+06	2.08612e+06	0.733	927350	528682	398668	57.01	721645	544177	3.687	5914667	4.22721e+06	1.68745e+06	71.47	NA	NA	NA	NA	NA	NA	NA	NA	NA	NA	NA	NA	NA	NA	NA	NA	NA	NA	NA	NA	NA
9.25	2	small-brained	359.4	26.36	4.04	6124833	4.01824e+06	2.1066e+06	0.663	869000	548860	320140	63.16	828225	483087	3.377	5255833	3.46938e+06	1.78646e+06	66.01	NA	NA	NA	NA	NA	NA	NA	NA	NA	NA	NA	NA	NA	NA	NA	NA	NA	NA	NA	NA	NA
12.25	2	small-brained	283.5	22.65	3.94	6226150	3.77859e+06	2.44756e+06	0.665	926400	564826	361574	60.97	849642	543899	3.275	5299750	3.21377e+06	2.08598e+06	60.64	NA	NA	NA	NA	NA	NA	NA	NA	NA	NA	NA	NA	NA	NA	NA	NA	NA	NA	NA	NA	NA
11.25	2	small-brained	312.3	24.04	4.32	5095550	3.35056e+06	1.74499e+06	0.753	739800	440921	298879	59.6	585605	396954	3.567	4355750	2909641	1446109	66.8	NA	NA	NA	NA	NA	NA	NA	NA	NA	NA	NA	NA	NA	NA	NA	NA	NA	NA	NA	NA	NA
1.35	3	small-brained	391.5	26.98	4.54	6700925	NA	NA	0.796	1080625	653778	426847	60.5	821462	536326	3.744	5620300	NA	NA	NA	1.438	1883000	1135449	747551	60.3	789420	519734	0.593	2681000	NA	NA	NA	NA	NA	1.713	1056300	NA	NA	NA	NA	NA
2.35	3	small-brained	359.7	26.94	4.43	NA	NA	NA	0.835	1001875	607136	394739	60.6	727361	472905	3.595	NA	NA	NA	NA	1.024	1639800	1.02324e+06	616565	62.4	999470	602245	0.357	NA	NA	NA	NA	NA	NA	2.214	1847500	NA	NA	NA	NA	NA
4.35	3	small-brained	318.1	24.71	4.67	6815438	4.44684e+06	2.3686e+06	0.735	965625	666281	299344	69	906793	407400	3.935	5849813	3.78056e+06	2.06925e+06	NA	1.247	1859813	1.00988e+06	849935	54.3	809776	681525	0.416	2279550	1.77349e+06	506060	77.8	4.25975e+06	1.21551e+06	2.272	1710450	997192	713258	58.3	438946	313963
7.35	3	small-brained	347.1	25.43	4.46	5967585	4.26209e+06	1.70549e+06	0.702	861530	586702	274828	68.1	835372	391312	3.758	5106055	3.67539e+06	1.43066e+06	NA	1.353	1543280	1.08647e+06	456811	70.4	802826	337552	0.453	2247250	1.81803e+06	429225	80.9	4.01009e+06	946759	1.951	1315525	770898	544627	58.6	395128	279152
3.35	3	small-brained	371.5	20.77	4.14	6062250	3.99446e+06	2.06779e+06	0.684	873000	570069	302931	65.3	833818	443086	3.456	5189250	3.42439e+06	1.76486e+06	65.99	NA	NA	NA	NA	NA	NA	NA	NA	NA	NA	NA	NA	NA	NA	NA	NA	NA	NA	NA	NA	NA
6.35	3	small-brained	491.8	29.47	5.67	7180763	4.22417e+06	2.95659e+06	0.92	918563	588340	330223	64.05	639711	359057	4.75	6262200	3.63583e+06	2.62637e+06	58.06	NA	NA	NA	NA	NA	NA	NA	NA	NA	NA	NA	NA	NA	NA	NA	NA	NA	NA	NA	NA	NA
9.35	3	small-brained	278.9	23.79	4.74	7367010	NA	NA	0.902	1026010	NA	NA	NA	NA	NA	3.838	6341000	NA	NA	NA	NA	NA	NA	NA	NA	NA	NA	NA	NA	NA	NA	NA	NA	NA	NA	NA	NA	NA	NA	NA	NA
8.35	3	small-brained	437.6	25.86	5.02	6738917	4.62635e+06	2.11256e+06	0.762	920667	530304	390363	57.6	696069	512384	4.258	5818250	4.09605e+06	1.7222e+06	70.4	NA	NA	NA	NA	NA	NA	NA	NA	NA	NA	NA	NA	NA	NA	NA	NA	NA	NA	NA	NA	NA
5.35	3	small-brained	361.8	25.6	4.28	5836050	3.81548e+06	2.02057e+06	0.732	825350	508416	316934	61.6	695076	433294	3.549	5010700	3307062	1703638	66	NA	NA	NA	NA	NA	NA	NA	NA	NA	NA	NA	NA	NA	NA	NA	NA	NA	NA	NA	NA	NA
